# Supplementary material for: Nutrient-induced acidification modulates soil biodiversity-function relationships
Source: Nat Commun. 2024 Apr 3;15:2858. doi: 10.1038/s41467-024-47323-3 (PMC10991381; doi:10.1038/s41467-024-47323-3)
Supplement: Supplementary file 3 — Source data [file 41467_2024_47323_MOESM3_ESM.xlsx]

## Sheet: Fig.1
Fig.1 a
LSD t Test for Labile C
P value adjustment method: bonferroni
Mean Square Error: 707.3004
Treatment, means and individual ( 95 %) CI
	LabileC	std	r	LCL	UCL	Min	Max
NP0	220.858	23.8499	10	203.802	237.915	182.782	259.42
NP120	241.899	31.3827	10	224.843	258.956	199.524	298.995
NP30	193.932	23.4741	10	176.875	210.988	169.658	240.81
NP90	201.665	26.9161	10	184.608	218.721	166.346	241.345
Alpha: 0.05	DF Error: 36
Critical Value of t: 2.791972
Minimum Significant Difference: 33.20687
Treatments with the same letter are not significantly different.
	LabileC	groups
NP120	241.899	a
NP0	220.858	ab
NP90	201.665	b
NP30	193.932	b
Fig.1 b
LSD t Test for Mineral N
P value adjustment method: bonferroni
Mean Square Error: 1.202343
Treatment, means and individual ( 95 %) CI
	MineralN	std	r	LCL	UCL	Min	Max
NP0	3.67165	0.775466	10	2.96841	4.37489	2.45	4.937
NP120	7.78446	1.40217	10	7.08122	8.4877	5.5321	10.16
NP30	3.38117	0.391731	10	2.67794	4.08441	2.8326	4.0221
NP90	7.53659	1.44516	10	6.83335	8.23982	5.41	10.8717
Alpha: 0.05	DF Error: 36
Critical Value of t: 2.791972
Minimum Significant Difference: 1.369116
Treatments with the same letter are not significantly different.
	MineralN	groups
NP120	7.78446	a
NP90	7.53659	a
NP0	3.67165	b
NP30	3.38117	b
Fig. 1c
LSD t Test for Available P
P value adjustment method: bonferroni
Mean Square Error: 140.8068
Treatment, means and individual ( 95 %) CI
	AvailableP	std	r	LCL	UCL	Min	Max
NP0	8.12034	0.890108	10	0.51007	15.7306	6.7299	9.31751
NP120	173.232	20.8543	10	165.621	180.842	146.052	201.69
NP30	30.9779	4.56787	10	23.3676	38.5882	25.6384	41.6326
NP90	114.751	10.3281	10	107.14	122.361	91.6519	125.073
Alpha: 0.05	DF Error: 36
Critical Value of t: 2.791972
Minimum Significant Difference: 14.81623
Treatments with the same letter are not significantly different.
	AvailableP	groups
NP120	173.232	a
NP90	114.751	b
NP30	30.9779	c
NP0	8.12034	d
Fig. 1d
LSD t Test for pH
P value adjustment method: bonferroni
Mean Square Error: 0.003635069
Treatment, means and individual ( 95 %) CI
	pH	std	r	LCL	UCL	Min	Max
NP0	7.2025	0.0418496	10	7.16383	7.24117	7.14	7.26
NP120	6.535	0.0875912	10	6.49633	6.57367	6.39	6.68
NP30	7.1675	0.0278887	10	7.12883	7.20617	7.13	7.21
NP90	6.735	0.0658702	10	6.69633	6.77367	6.64	6.85
Alpha: 0.05	DF Error: 36
Critical Value of t: 2.791972
Minimum Significant Difference: 0.07528048
Treatments with the same letter are not significantly different.
	pH	groups
NP0	7.2025	a
NP30	7.1675	a
NP90	6.735	b
NP120	6.535	c

## Sheet: Fig.2
Fig. 2a
Multidiversity~Labile C
Call:
lm(formula = y ~ x)
Residuals:
Min	1Q	Median	3Q	Max
-0.29223	-0.17156	-0.04673	0.146	0.38466
Coefficients:
	Estimate	Std.	Error	t value	Pr(>|t|)
(Intercept)	0.79768	0.210724	3.785	0.000531	***
x	-0.0012709	0.0009717	-1.308	0.198768
---
Signif. codes: 0 ‘***’ 0.001 ‘**’ 0.01 ‘*’ 0.05 ‘.’ 0.1 ‘ ’ 1
Residual standard error: 0.1925 on 38 degrees of freedom
Multiple R-squared: 0.04308			Adjusted R-squared: 0.01789
F-statistic: 1.711 on 1 and 38 DF			p-value: 0.1988
Fig. 2b
Multidiversity~Mineral N
Call:
lm(formula = y ~ x)
Residuals:
Min	1Q	Median	3Q	Max
-0.23298	-0.09368	-0.01125	0.07437	0.26055
Coefficients:
	Estimate	Std. Error	t value	Pr(>|t|)
(Intercept)	0.871882	0.053807	16.204	< 2e-16	***
x	-0.062021	0.008887	-6.979	2.62e-08	***
---
Signif. codes: 0 ‘***’ 0.001 ‘**’ 0.01 ‘*’ 0.05 ‘.’ 0.1 ‘ ’ 1
Residual standard error: 0.1303 on 38 degrees of freedom
Multiple R-squared: 0.5617			Adjusted R-squared: 0.5502
F-statistic: 48.71 on 1 and 38 DF			p-value: 2.624e-08
Fig. 2c
Multidiversity~Available P
Call:
lm(formula = y ~ x)
Residuals:
Min	1Q	Median	3Q	Max
-0.22932	-0.0632	0.01747	0.05967	0.15924
Coefficients:
	Estimate	Std. Error	t value	Pr(>|t|)
(Intercept)	0.732621	0.0226465	32.35	< 2e-16	***
x	-0.0025395	0.0002142	-11.86	2.46e-14	***
---
Signif. codes: 0 ‘***’ 0.001 ‘**’ 0.01 ‘*’ 0.05 ‘.’ 0.1 ‘ ’ 1
Residual standard error: 0.09079 on 38 degrees of freedom
Multiple R-squared: 0.7872			Adjusted R-squared: 0.7816
F-statistic: 140.5 on 1 and 38 DF			p-value: 2.459e-14
Fig. 2d
Multidiversity~pH
Call:
lm(formula = y ~ x)
Residuals:
Min	1Q	Median	3Q	Max
-0.245115	-0.060553	-0.003304	0.077857	0.212213
Coefficients:
	Estimate	Std. Error	t value	Pr(>|t|)
(Intercept)	-3.3841	0.38494	-8.791	1.08e-10	***
x	0.56571	0.05566	10.164	2.17e-12	***
---
Signif. codes: 0 ‘***’ 0.001 ‘**’ 0.01 ‘*’ 0.05 ‘.’ 0.1 ‘ ’ 1
Residual standard error: 0.1021 on 38 degrees of freedom
Multiple R-squared: 0.7311			Adjusted R-squared: 0.724
F-statistic: 103.3 on 1 and 38 DF			p-value: 2.169e-12

## Sheet: Fig.3
Fig. 3a
Microbivorous diversity~microbial diversity
Call:
lm(formula = y ~ x)
Residuals:
Min	1Q	Median	3Q	Max
-0.35283	-0.07174	0.00484	0.10571	0.22587
Coefficients:
	Estimate	Std. Error	t value	Pr(>|t|)
(Intercept)	-0.04017	0.08496	-0.473	0.639
x	0.77884	0.11613	6.706	6.15e-08	***
---
Signif. codes: 0 ‘***’ 0.001 ‘**’ 0.01 ‘*’ 0.05 ‘.’ 0.1 ‘ ’ 1
Residual standard error: 0.1349 on 38 degrees of freedom
Multiple R-squared: 0.542				Adjusted R-squared: 0.53
F-statistic: 44.98 on 1 and 38 DF				p-value: 6.155e-08
Fig. 3b
Predator diversity~prey diversity
Call:
lm(formula = y ~ x)
Residuals:
Min	1Q	Median	3Q	Max
-0.30986	-0.13458	-0.00751	0.10619	0.3347
Coefficients:
	Estimate	Std. Error	t value	Pr(>|t|)
(Intercept)	-0.15106	0.08813	-1.714	0.0947	.
x	0.96951	0.14669	6.609	8.35e-08	***
---
Signif. codes: 0 ‘***’ 0.001 ‘**’ 0.01 ‘*’ 0.05 ‘.’ 0.1 ‘ ’ 1
Residual standard error: 0.1646 on 38 degrees of freedom
Multiple R-squared: 0.5348				Adjusted R-squared: 0.5225
F-statistic: 43.68 on 1 and 38 DF				p-value: 8.346e-08

## Sheet: Fig.4
Fig. 4a
EMF~Lablie C
Call:
lm(formula = y ~ x)
Residuals:
Min	1Q	Median	3Q	Max
-0.15751	-0.10499	-0.01065	0.10851	0.22592
Coefficients:
	Estimate	Std. Error	t value	Pr(>|t|)
(Intercept)	0.562159	0.121439	4.629	4.2e-05	***
x	-0.0005603	0.00056	-1.001	0.323
---
Signif. codes: 0 ‘***’ 0.001 ‘**’ 0.01 ‘*’ 0.05 ‘.’ 0.1 ‘ ’ 1
Residual standard error: 0.1109 on 38 degrees of freedom
Multiple R-squared: 0.02567				Adjusted R-squared: 3.325e-05
F-statistic: 1.001 on 1 and 38 DF				p-value: 0.3233
Fig. 4b
EMF~Mineral N
Call:
lm(formula = y ~ x)
Residuals:
Min	1Q	Median	3Q	Max
-0.144939	-0.040618	-0.001671	0.052116	0.143753
Coefficients:
	Estimate	Std. Error	t value	Pr(>|t|)
(Intercept)	0.63711	0.03131	20.351	< 2e-16	***
x	-0.0349	0.00517	-6.749	5.38e-08	***
---
Signif. codes: 0 ‘***’ 0.001 ‘**’ 0.01 ‘*’ 0.05 ‘.’ 0.1 ‘ ’ 1
Residual standard error: 0.0758 on 38 degrees of freedom
Multiple R-squared: 0.5452				Adjusted R-squared: 0.5332
F-statistic: 45.55 on 1 and 38 DF				p-value: 5.384e-08
Fig. 4c
EMF~Available P
Call:
lm(formula = y ~ x)
Residuals:
Min	1Q	Median	3Q	Max
-0.113828	-0.044383	0.007274	0.037227	0.101964
Coefficients:
	Estimate	Std. Error	t value	Pr(>|t|)
(Intercept)	0.560237	0.0130444	42.95	< 2e-16	***
x	-0.001447	0.0001234	-11.73	3.4e-14	***
---
Signif. codes: 0 ‘***’ 0.001 ‘**’ 0.01 ‘*’ 0.05 ‘.’ 0.1 ‘ ’ 1
Residual standard error: 0.05229 on 38 degrees of freedom
Multiple R-squared: 0.7835				Adjusted R-squared: 0.7778
F-statistic: 137.5 on 1 and 38 DF				p-value: 3.404e-14
Fig. 4d
EMF~pH
Call:
lm(formula = y ~ x)
Residuals:
Min	1Q	Median	3Q	Max
-0.09161	-0.050503	-0.002317	0.030166	0.111733
Coefficients:
	Estimate	Std. Error	t value	Pr(>|t|)
(Intercept)	-1.81119	0.21425	-8.453	2.92e-10	***
x	0.32606	0.03098	10.525	8.07e-13	***
---
Signif. codes: 0 ‘***’ 0.001 ‘**’ 0.01 ‘*’ 0.05 ‘.’ 0.1 ‘ ’ 1
Residual standard error: 0.0568 on 38 degrees of freedom
Multiple R-squared: 0.7446				Adjusted R-squared: 0.7379
F-statistic: 110.8 on 1 and 38 DF				p-value: 8.072e-13

## Sheet: Fig.5
Fig. 5a
Correlations between the diversity of single groups of soil biota and single ecosystem functions.
Correlation value
	Bacterialdiversity1	Fungaldiversity1	Nematodediversity1	BFdiversity1	FFdiversity1	PFdiversity1	OMdiversity1	PRdiversity1
SOCStorage1	0.315572	0.0266417	0.0097561	-0.133396	0.124015	0.0354597	-0.0597673	0.134758
Nstorage1	0.0818011	0.0452158	0.0896811	0.0114447	-0.0461538	0.0245779	0.247232	0.0227954
Sugardegradation1	0.750281	0.635272	0.71651	0.494371	0.574484	0.598874	0.70304	0.707611
Chitindegradation1	0.600375	0.783677	0.801501	0.65591	0.592871	0.628518	0.761306	0.619928
Lignindegradation1	0.0878049	0.627392	0.584615	0.66848	0.115947	0.327017	0.619159	0.261882
Polymerdegradation1	0.565103	0.645216	0.675422	0.437711	0.581801	0.558161	0.471383	0.422616
Pmineralization1	-0.421201	-0.76454	-0.832645	-0.746529	-0.547842	-0.654409	-0.711484	-0.55292
SOCdecompositionpotential1	0.726624	0.657024	0.689241	0.427747	0.730475	0.652703	0.485838	0.632339
Microbialactivity1	-0.426266	-0.463415	-0.670169	-0.505629	-0.397936	-0.587805	-0.679302	-0.517402
MBC1	0.785366	0.708443	0.663415	0.340338	0.716323	0.598499	0.488553	0.610916
MBN1	0.776923	0.224578	0.315572	-0.0302064	0.625516	0.410319	0.184556	0.50118
MBP1	-0.659287	-0.682176	-0.802251	-0.545966	-0.699437	-0.698499	-0.786921	-0.678772
Aggregatestability1	0.678424	0.131332	0.184053	-0.102064	0.574109	0.272795	0.0478514	0.424418
Parasiteresistance1	0.221388	0.644465	0.700938	0.623077	0.348593	0.464165	0.733815	0.387839
Fig.5b
EMF~bacterial diversity
Call:
lm(formula = y ~ x)
Residuals:
Min	1Q	Median	3Q	Max
-0.15599	-0.05503	0.01496	0.06223	0.19382
Coefficients:
	Estimate	Std. Error	t value	Pr(>|t|)
(Intercept)	-0.148	0.1062	-1.394	0.171
x	0.1948	0.0348	5.599	2.02e-06	***
---
Signif. codes: 0 ‘***’ 0.001 ‘**’ 0.01 ‘*’ 0.05 ‘.’ 0.1 ‘ ’ 1
Residual standard error: 0.0832 on 38 degrees of freedom
Multiple R-squared: 0.4521				Adjusted R-squared: 0.4376
F-statistic: 31.35 on 1 and 38 DF				p-value: 2.019e-06
EMF~Fungal diversity
Call:
lm(formula = y ~ x)
Residuals:
Min	1Q	Median	3Q	Max
-0.1608	-0.06282	0.01914	0.05858	0.11483
Coefficients:
	Estimate	Std. Error	t value	Pr(>|t|)
(Intercept)	-0.25558	0.10699	-2.389	0.022	*
x	0.34243	0.05219	6.562	9.69e-08	***
---
Signif. codes: 0 ‘***’ 0.001 ‘**’ 0.01 ‘*’ 0.05 ‘.’ 0.1 ‘ ’ 1
Residual standard error: 0.07696 on 38 degrees of freedom
Multiple R-squared: 0.5312				Adjusted R-squared: 0.5189
F-statistic: 43.06 on 1 and 38 DF				p-value: 9.69e-08
EMF~Total nematode diversity
Call:
lm(formula = y ~ x)
Residuals:
Min	1Q	Median	3Q	Max
-0.111973	-0.0686	0.007858	0.043279	0.178562
Coefficients:
	Estimate	Std. Error	t value	Pr(>|t|)
(Intercept)	-0.33323	0.11101	-3.002	0.00472	**
x	0.26506	0.03775	7.022	2.3e-08	***
---
Signif. codes: 0 ‘***’ 0.001 ‘**’ 0.01 ‘*’ 0.05 ‘.’ 0.1 ‘ ’ 1
Residual standard error: 0.07415 on 38 degrees of freedom
Multiple R-squared: 0.5648				Adjusted R-squared: 0.5533
F-statistic: 49.31 on 1 and 38 DF				p-value: 2.297e-08
EMF~Bacterivorous nematode diversity
Call:
lm(formula = y ~ x)
Residuals:
Min	1Q	Median	3Q	Max
-0.1992	-0.06715	-0.01293	0.08099	0.16124
Coefficients:
	Estimate	Std. Error	t value	Pr(>|t|)
(Intercept)	0.32425	0.03896	8.322	4.33e-10	***
x	0.2272	0.06888	3.298	0.00212	**
---
Signif. codes: 0 ‘***’ 0.001 ‘**’ 0.01 ‘*’ 0.05 ‘.’ 0.1 ‘ ’ 1
Residual standard error: 0.0991 on 38 degrees of freedom
Multiple R-squared: 0.2226				Adjusted R-squared: 0.2021
F-statistic: 10.88 on 1 and 38 DF				p-value: 0.002118
EMF~Fungivorous nematode diversity
Call:
lm(formula = y ~ x)
Residuals:
Min	1Q	Median	3Q	Max
-0.214178	-0.051643	-0.002949	0.063186	0.154314
Coefficients:
	Estimate	Std. Error	t value	Pr(>|t|)
(Intercept)	-0.03345	0.08039	-0.416	0.68
x	0.27669	0.0462	5.989	5.89e-07	***
---
Signif. codes: 0 ‘***’ 0.001 ‘**’ 0.01 ‘*’ 0.05 ‘.’ 0.1 ‘ ’ 1
Residual standard error: 0.08061 on 38 degrees of freedom
Multiple R-squared: 0.4856				Adjusted R-squared: 0.472
F-statistic: 35.87 on 1 and 38 DF				p-value: 5.895e-07
EMF~Plant parasite nematode diversity
Call:
lm(formula = y ~ x)
Residuals:
Min	1Q	Median	3Q	Max
-0.157495	-0.063048	0.004398	0.071478	0.15481
Coefficients:
	Estimate	Std. Error	t value	Pr(>|t|)
(Intercept)	0.0107	0.08978	0.119	0.906
x	0.25295	0.05203	4.862	2.04e-05	***
---
Signif. codes: 0 ‘***’ 0.001 ‘**’ 0.01 ‘*’ 0.05 ‘.’ 0.1 ‘ ’ 1
Residual standard error: 0.08825 on 38 degrees of freedom
Multiple R-squared: 0.3835				Adjusted R-squared: 0.3673
F-statistic: 23.64 on 1 and 38 DF				p-value: 2.041e-05
EMF~Omnivorous nematode diversity
Call:
lm(formula = y ~ x)
Residuals:
Min	1Q	Median	3Q	Max
-0.13925	-0.05427	-0.0121	0.06955	0.15976
Coefficients:
	Estimate	Std. Error	t value	Pr(>|t|)
(Intercept)	0.26282	0.03785	6.943	2.94e-08	***
x	0.13914	0.02741	5.076	1.05e-05	***
---
Signif. codes: 0 ‘***’ 0.001 ‘**’ 0.01 ‘*’ 0.05 ‘.’ 0.1 ‘ ’ 1
Residual standard error: 0.08676 on 38 degrees of freedom
Multiple R-squared: 0.4041				Adjusted R-squared: 0.3884
F-statistic: 25.77 on 1 and 38 DF				p-value: 1.046e-05
EMF~Predaceous nematode diversity
Call:
lm(formula = y ~ x)
Residuals:
Min	1Q	Median	3Q	Max
-0.176546	-0.060329	-0.004193	0.068673	0.153434
Coefficients:
	Estimate	Std. Error	t value	Pr(>|t|)
(Intercept)	0.38562	0.01643	23.476	< 2e-16	***
x	0.16519	0.02914	5.668	1.63e-06	***
---
Signif. codes: 0 ‘***’ 0.001 ‘**’ 0.01 ‘*’ 0.05 ‘.’ 0.1 ‘ ’ 1
Residual standard error: 0.08274 on 38 degrees of freedom
Multiple R-squared: 0.4581				Adjusted R-squared: 0.4439
F-statistic: 32.13 on 1 and 38 DF				p-value: 1.625e-06
EMF~Multidiversity
lm(formula = y ~ x)
Residuals:
Min	1Q	Median	3Q	Max
-0.10619	-0.04704	-0.00657	0.03627	0.1668
Coefficients:
	Estimate	Std. Error	t value	Pr(>|t|)
(Intercept)	0.19154	0.02849	6.724	5.83e-08	***
x	0.47694	0.05097	9.358	2.09e-11	***
---
Signif. codes: 0 ‘***’ 0.001 ‘**’ 0.01 ‘*’ 0.05 ‘.’ 0.1 ‘ ’ 1
Residual standard error: 0.06183 on 38 degrees of freedom
Multiple R-squared: 0.6974				Adjusted R-squared: 0.6894
F-statistic: 87.57 on 1 and 38 DF				p-value: 2.09e-11
Fig. 5c
EMF30%~multidiversity
Call:
lm(formula = y ~ x)
Residuals:
Min	1Q	Median	3Q	Max
-3.5285	-1.4927	-0.2673	1.3061	4.0452
Coefficients:
	Estimate	Std. Error	t value	Pr(>|t|)
(Intercept)	6.5716	0.8675	7.575	4.16e-09	***
x	6.1497	1.5522	3.962	0.000316	***
---
Signif. codes: 0 ‘***’ 0.001 ‘**’ 0.01 ‘*’ 0.05 ‘.’ 0.1 ‘ ’ 1
Residual standard error: 1.883 on 38 degrees of freedom
Multiple R-squared: 0.2923				Adjusted R-squared: 0.2737
F-statistic: 15.7 on 1 and 38 DF				p-value: 0.0003161
EMF50%~multidiversity
Call:
lm(formula = y ~ x)
Residuals:
Min	1Q	Median	3Q	Max
-3.2733	-1.193	-0.2512	0.8317	3.7597
Coefficients:
	Estimate	Std. Error	t value	Pr(>|t|)
(Intercept)	3.552	0.777	4.572	5.01e-05	***
x	7.234	1.39	5.204	7.01e-06	***
---
Signif. codes: 0 ‘***’ 0.001 ‘**’ 0.01 ‘*’ 0.05 ‘.’ 0.1 ‘ ’ 1
Residual standard error: 1.686 on 38 degrees of freedom
Multiple R-squared: 0.4161				Adjusted R-squared: 0.4008
F-statistic: 27.08 on 1 and 38 DF				p-value: 7.006e-06
EMF70%~multidiversity
Call:
lm(formula = y ~ x)
Residuals:
Min	1Q	Median	3Q	Max
-3.3931	-0.8987	0.0684	0.9256	4.1199
Coefficients:
	Estimate	Std. Error	t value	Pr(>|t|)
(Intercept)	1.366	0.7727	1.768	0.0851	.
x	6.7319	1.3826	4.869	2e-05	***
---
Signif. codes: 0 ‘***’ 0.001 ‘**’ 0.01 ‘*’ 0.05 ‘.’ 0.1 ‘ ’ 1
Residual standard error: 1.677 on 38 degrees of freedom
Multiple R-squared: 0.3842				Adjusted R-squared: 0.368
F-statistic: 23.71 on 1 and 38 DF				p-value: 1.997e-05

## Sheet: Fig.6
Fig.6a
EMF~Multidiversity under NP0
Call:
lm(formula = y ~ x)
Residuals:
Min	1Q	Median	3Q	Max
-0.049563	-0.015258	-0.001963	0.027154	0.035554
Coefficients:
	Estimate	Std. Error	t value	Pr(>|t|)
(Intercept)	0.0998	0.1675	0.596	0.5678
x	0.6047	0.2129	2.84	0.0218	*
---
Signif. codes: 0 ‘***’ 0.001 ‘**’ 0.01 ‘*’ 0.05 ‘.’ 0.1 ‘ ’ 1
Residual standard error: 0.03078 on 8 degrees of freedom
Multiple R-squared: 0.5021				Adjusted R-squared: 0.4398
F-statistic: 8.067 on 1 and 8 DF				p-value: 0.0218
EMF~Multidiversity under NP30
Call:
lm(formula = y ~ x)
Residuals:
Min	1Q	Median	3Q	Max
-0.050995	-0.03288	0.008093	0.021425	0.048211
Coefficients:
	Estimate	Std. Error	t value	Pr(>|t|)
(Intercept)	0.66157	0.09726	6.802	0.000138	***
x	-0.2772	0.16367	-1.694	0.128786
---
Signif. codes: 0 ‘***’ 0.001 ‘**’ 0.01 ‘*’ 0.05 ‘.’ 0.1 ‘ ’ 1
Residual standard error: 0.0371 on 8 degrees of freedom
Multiple R-squared: 0.2639				Adjusted R-squared: 0.1719
F-statistic: 2.868 on 1 and 8 DF				p-value: 0.1288
EMF~Multidiversity under NP90
lm(formula = y ~ x)
Residuals:
Min	1Q	Median	3Q	Max
-0.099341	-0.024254	0.007781	0.029278	0.071007
Coefficients:
	Estimate	Std. Error	t value	Pr(>|t|)
(Intercept)	0.53995	0.08712	6.198	0.00026	***
x	-0.40283	0.20963	-1.922	0.09088	.
---
Signif. codes: 0 ‘***’ 0.001 ‘**’ 0.01 ‘*’ 0.05 ‘.’ 0.1 ‘ ’ 1
Residual standard error: 0.05235 on 8 degrees of freedom
Multiple R-squared: 0.3158				Adjusted R-squared: 0.2303
F-statistic: 3.693 on 1 and 8 DF				p-value: 0.09088
EMF~Multidiversity under NP120
Call:
lm(formula = y ~ x)
Residuals:
Min	1Q	Median	3Q	Max
-0.082607	-0.011614	0.006251	0.012919	0.047499
Coefficients:
	Estimate	Std. Error	t value	Pr(>|t|)
(Intercept)	0.23103	0.05911	3.908	0.00449	**
x	0.27873	0.18294	1.524	0.1661
---
Signif. codes: 0 ‘***’ 0.001 ‘**’ 0.01 ‘*’ 0.05 ‘.’ 0.1 ‘ ’ 1
Residual standard error: 0.03815 on 8 degrees of freedom
Multiple R-squared: 0.2249				Adjusted R-squared: 0.128
F-statistic: 2.321 on 1 and 8 DF				p-value: 0.1661

## Sheet: Fig.7
Fig.7a SEM Final model
Tests of directed separation:
Independ.Claim			Test.Type	DF	Crit.Value	P.Value
MineralN1 ~ LabileC1 + ...			coef	1.4123	0.0517	0.8486
pH1 ~ LabileC1 + ...			coef	9.8966	2.1122	0.1771
Microbialdiversity ~ LabileC1 + ...			coef	12.0258	0.515	0.4867
Nematodediversity1 ~ LabileC1 + ...			coef	20.169	0.0199	0.8891
Multifunction ~ LabileC1 + ...			coef	15.0347	0.0031	0.9562
pH1 ~ MineralN1 + ...			coef	35.44	2.2579	0.1418
Microbialdiversity ~ MineralN1 + ...			coef	34.752	0.009	0.9251
Nematodediversity1 ~ MineralN1 + ...			coef	33.65	0.1417	0.7089
Multifunction ~ MineralN1 + ...			coef	33.3034	0.8174	0.3724
Multifunction ~ pH1 + ...			coef	33.2286	1.2366	0.2741
--
Global goodness-of-fit:
Chi-Squared = 7.331 with P-value = 0.884 and on 13 degrees of freedom
Fisher's C = 14.87 with P-value = 0.784 and on 20 degrees of freedom
---
Coefficients:
Response	Predictor	Estimate	Std.Error	DF	Crit.Value	P.Value	Std.Estimate
LabileC1	NP	0.1502	0.0701	33	4.597	0.0395	0.2514	*
MineralN1	NP	0.5881	0.0605	33	94.5127	0	0.8445	***
pH1	NP	-0.8126	0.0364	33	498.943	0	-0.964	***
Microbialdiversity	pH1	0.4633	0.0484	33.2118	91.2352	0	0.8407	***
Nematodediversity1	pH1	0.4272	0.1347	33.6506	9.7138	0.0037	0.516	**
Nematodediversity1	Microbialdiversity	0.518	0.2448	34.2031	4.2681	0.0465	0.3449	*
Multifunction	Microbialdiversity	0.3463	0.0789	35.1199	17.9442	0.0002	0.5806	***
Multifunction	Nematodediversity1	0.1328	0.0534	35.3464	5.667	0.0228	0.3345	*
~~NP	~~Microbialdiversity	-0.1207	-	40	-0.7394	0.2322	-0.1207
~~NP	~~Nematodediversity1	-0.111	-	40	-0.6793	0.2506	-0.111
~~NP	~~Multifunction	-0.2454	-	40	-1.5397	0.0661	-0.2454
Signif. codes: 0 '***' 0.001 '**' 0.01 '*' 0.05
---
Individual R-squared:
Response	method	Marginal	Conditional
LabileC1	none	0.04	0.62
MineralN1	none	0.71	0.71
pH1	none	0.93	0.93
Microbialdiversity	none	0.7	0.7
Nematodediversity1	none	0.66	0.71
Multifunction	none	0.69	0.77
Fig. 7b Standardized total effects
Factor	Value
Mineral N	-0.0335
Labile C	0.0903
Nematodediversity	0.2952
Microbialdiversity	0.6922
pH	0.9432
SEM-full model
Tests of directed separation:
Independ.Claim	Test.Type	DF	Crit.Value	P.Value
Microbialdiversity ~ NP + ...	coef	33.2411	6.5599	0.0152	*
Nematodediversity1 ~ NP + ...	coef	32.3608	8.3869	0.0067	**
Multifunction ~ NP + ...	coef	32.0678	12.4009	0.0013	**
MineralN1 ~ LabileC1 + ...	coef	1.4123	0.0517	0.8486
pH1 ~ LabileC1 + ...	coef	9.8966	2.1122	0.1771
pH1 ~ MineralN1 + ...	coef	35.44	2.2579	0.1418
--
Global goodness-of-fit:
Chi-Squared = 17.694 with P-value = 0.007 and on 6 degrees of freedom
Fisher's C = 39.354 with P-value = 0 and on 12 degrees of freedom
---
Coefficients:
Response	Predictor	Estimate	Std.Error	DF	Crit.Value	P.Value	Std.Estimate
LabileC1	NP	0.1502	0.0701	33	4.597	0.0395	0.2514	*
MineralN1	NP	0.5881	0.0605	33	94.5127	0	0.8445	***
pH1	NP	-0.8126	0.0364	33	498.943	0	-0.964	***
Microbialdiversity	pH1	0.4596	0.0933	35.3615	21.2835	0.0001	0.8339	***
Microbialdiversity	LabileC1	0.1537	0.0899	19.6553	1.6704	0.2112	0.1977
Microbialdiversity	MineralN1	-0.0537	0.1091	34.945	0.2196	0.6423	-0.0805
Nematodediversity1	pH1	0.3554	0.1881	34.5801	2.8589	0.0999	0.4293
Nematodediversity1	LabileC1	0.0256	0.146	16.5842	0.0166	0.899	0.0219
Nematodediversity1	MineralN1	-0.1331	0.1705	33.7484	0.5572	0.4605	-0.1329
Nematodediversity1	Microbialdiversity	0.4834	0.2597	32.3948	3.0342	0.091	0.3219
Multifunction	pH1	0.1597	0.0663	32.5571	4.6414	0.0387	0.4858	*
Multifunction	LabileC1	-0.0044	0.0498	20.664	0.0046	0.9464	-0.0095
Multifunction	MineralN1	0.0127	0.0574	32.8367	0.0445	0.8342	0.032
Multifunction	Microbialdiversity	0.2052	0.091	31.7127	4.6833	0.0381	0.344	*
Multifunction	Nematodediversity1	0.056	0.0566	32.3606	0.8524	0.3627	0.1409
Signif. codes: 0 '***' 0.001 '**' 0.01 '*' 0.05
---
Individual R-squared:
Response	method	Marginal	Conditional
LabileC1	none	0.04	0.62
MineralN1	none	0.71	0.71
pH1	none	0.93	0.93
Microbialdiversity	none	0.68	0.74
Nematodediversity1	none	0.65	0.71
Multifunction	none	0.74	0.8

## Sheet: Fig. S1
Fig. S1 is a conceptual model figure and does not include any data.

## Sheet: Fig. S2
LSD t Test for Bacterial diversity
P value adjustment method: bonferroni
Mean Square Error: 0.09125092
Treatment, means and individual ( 95 %) CI
	Bacterialdiversity	std	r	LCL	UCL	Min	Max
NP0	3.33406	0.0766995	10	3.14032	3.52779	3.2336	3.47429
NP120	2.68162	0.546334	10	2.48788	2.87535	1.282	3.05705
NP30	3.16809	0.175131	10	2.97436	3.36183	2.86634	3.44237
NP90	2.92843	0.173116	10	2.7347	3.12216	2.72224	3.17323
Alpha: 0.05	DF Error: 36
Critical Value of t: 2.791972
Minimum Significant Difference: 0.3771765
Treatments with the same letter are not significantly different.
	Bacterialdiversity	groups
NP0	3.33406	a
NP30	3.16809	ab
NP90	2.92843	bc
NP120	2.68162	c
LSD t Test for Fungal diversity
P value adjustment method: bonferroni
Mean Square Error: 0.01822661
Treatment, means and individual ( 95 %) CI
	Fungaldiversity	std	r	LCL	UCL	Min	Max
NP0	2.26692	0.066838	10	2.18033	2.3535	2.14381	2.3754
NP120	1.84627	0.107565	10	1.75969	1.93286	1.70926	2.05725
NP30	2.19305	0.124046	10	2.10647	2.27963	1.99307	2.3779
NP90	1.8414	0.20367	10	1.75482	1.92799	1.48091	2.09409
Alpha: 0.05	DF Error: 36
Critical Value of t: 2.791972
Minimum Significant Difference: 0.1685695
Treatments with the same letter are not significantly different.
	Fungaldiversity	groups
NP0	2.26692	a
NP30	2.19305	a
NP120	1.84627	b
NP90	1.8414	b
LSD t Test for Total Nematode diversity
P value adjustment method: bonferroni
Mean Square Error: 0.02708743
Treatment, means and individual ( 95 %) CI
	Nematodediversity	std	r	LCL	UCL	Min	Max
NP0	3.29963	0.0920806	10	3.19408	3.40519	3.18468	3.46607
NP120	2.60467	0.132296	10	2.49912	2.71022	2.4395	2.89414
NP30	3.04461	0.223789	10	2.93906	3.15017	2.55124	3.30809
NP90	2.74867	0.179686	10	2.64312	2.85423	2.34014	2.95781
Alpha: 0.05	DF Error: 36
Critical Value of t: 2.791972
Minimum Significant Difference: 0.2054991
Treatments with the same letter are not significantly different.
	Nematodediversity	groups
NP0	3.29963	a
NP30	3.04461	b
NP90	2.74867	c
NP120	2.60467	c
LSD t Test for bacterivorous nematode diversity
P value adjustment method: bonferroni
Mean Square Error: 0.05686743
Treatment, means and individual ( 95 %) CI
	BFdiversity	std	r	LCL	UCL	Min	Max
NP0	2.23931	0.245541	10	2.08637	2.39225	1.83851	2.55987
NP120	1.76524	0.134736	10	1.6123	1.91818	1.52672	1.95528
NP30	1.9393	0.302655	10	1.78636	2.09224	1.37941	2.19682
NP90	1.7388	0.239636	10	1.58586	1.89174	1.23405	2.10703
Alpha: 0.05		DF Error: 36
Critical Value of t: 2.791972
Minimum Significant Difference: 0.2977542
Treatments with the same letter are not significantly different.
	BFdiversity	groups
NP0	2.23931	a
NP30	1.9393	b
NP120	1.76524	b
NP90	1.7388	b
LSD t Test for Fungivorous nematode diversity
P value adjustment method: bonferroni
Mean Square Error: 0.03535015
Treatment, means and individual ( 95 %) CI
	FFdiversity	std	r	LCL	UCL	Min	Max
NP0	1.99103	0.221984	10	1.87045	2.11161	1.69826	2.3126
NP120	1.4874	0.237505	10	1.36682	1.60798	1.11183	1.91904
NP30	1.85274	0.0866159	10	1.73215	1.97332	1.69228	1.97511
NP90	1.54099	0.167966	10	1.4204	1.66157	1.16487	1.76701
Alpha: 0.05	DF Error: 36
Critical Value of t: 2.791972
Minimum Significant Difference: 0.2347587
Treatments with the same letter are not significantly different.
	FFdiversity	groups
NP0	1.99103	a
NP30	1.85274	a
NP90	1.54099	b
NP120	1.4874	b
LSD t Test for Plant parasite nematode diversity
P value adjustment method: bonferroni
Mean Square Error: 0.03989397
Treatment, means and individual ( 95 %) CI
	PFdiversity	std	r	LCL	UCL	Min	Max
NP0	1.98865	0.25458	10	1.86055	2.11675	1.69305	2.368
NP120	1.48486	0.156827	10	1.35677	1.61296	1.20414	1.69882
NP30	1.75371	0.173275	10	1.62561	1.8818	1.32749	1.95523
NP90	1.59174	0.200364	10	1.46364	1.71984	1.2025	1.82252
Alpha: 0.05	DF Error: 36
Critical Value of t: 2.791972
Minimum Significant Difference: 0.2493904
Treatments with the same letter are not significantly different.
	PFdiversity	groups
NP0	1.98865	a
NP30	1.75371	ab
NP90	1.59174	bc
NP120	1.48486	c
LSD t Test for Omnivorous nematode diversity
P value adjustment method: bonferroni
Mean Square Error: 0.1142982
Treatment, means and individual ( 95 %) CI
	OMdiversity	std	r	LCL	UCL	Min	Max
NP0	1.71843	0.32841	10	1.50161	1.93525	1.21301	2.27812
NP120	0.670171	0.436185	10	0.453347	0.886995	0	1.43282
NP30	1.43767	0.31068	10	1.22085	1.6545	0.950271	1.93381
NP90	1.32237	0.250121	10	1.10555	1.5392	0.897622	1.74815
Alpha: 0.05	DF Error: 36
Critical Value of t: 2.791972
Minimum Significant Difference: 0.4221295
Treatments with the same letter are not significantly different.
	OMdiversity	groups
NP0	1.71843	a
NP30	1.43767	a
NP90	1.32237	a
NP120	0.670171	b
LSD t Test for Predaceous nematode diversity
P value adjustment method: bonferroni
Mean Square Error: 0.06711675
Treatment, means and individual ( 95 %) CI
	PRdiversity	std	r	LCL	UCL	Min	Max
NP0	0.971839	0.277573	10	0.805688	1.13799	0.500402	1.38629
NP120	0	0	10	-0.166151	0.166151	0	0
NP30	0.258514	0.335655	10	0.0923631	0.424666	0	0.693147
NP90	0.132966	0.280635	10	-0.0331851	0.299117	0	0.693147
Alpha: 0.05	DF Error: 36
Critical Value of t: 2.791972
Minimum Significant Difference: 0.3234756
Treatments with the same letter are not significantly different.
	PRdiversity	groups
NP0	0.971839	a
NP30	0.258514	b
NP90	0.132966	b
NP120	0	b

## Sheet: Fig. S3
LSD t Test for Multidiversity
P value adjustment method: bonferroni
Mean Square Error: 0.004948724
Treatment, means and individual ( 95 %) CI
	Multidiversity	std	r	LCL	UCL	Min	Max
NP0	0.785597	0.0481995	10	0.740481	0.830713	0.697116	0.874766
NP120	0.316321	0.0695227	10	0.271205	0.361438	0.246751	0.471296
NP30	0.589924	0.0755508	10	0.544807	0.63504	0.449565	0.70785
NP90	0.408025	0.0832489	10	0.362909	0.453142	0.224913	0.514364
Alpha: 0.05	DF Error: 36
Critical Value of t: 2.791972
Minimum Significant Difference: 0.08783602
Treatments with the same letter are not significantly different.
	Multidiversity	groups
NP0	0.785597	a
NP30	0.589924	b
NP90	0.408025	c
NP120	0.316321	d

[truncated: 13 more sheets: Fig. S4, Fig.S5, Fig.S6, Fig.S7, Fig. S8, Fig.S9, Fig.S10, Fig. S11, Fig. S12, Fig. S13, Fig.S14, Fig.S15, Fig. S16]
